# Supplementary material for: High-Performance Surface-Enhanced Raman Scattering Substrates Based on the ZnO/Ag Core-Satellite Nanostructures
Source: Nanomaterials (Basel). 2022 Apr 10;12(8):1286. doi: 10.3390/nano12081286 (PMC9027200; doi:10.3390/nano12081286)
Supplement: Supplementary file 1 [file nanomaterials-12-01286-s001.zip]

Archive with 1 entries (1 files):
- nanomaterials-1640186-supplementary.pdf
